# Supplementary material for: Metabolomics approach in the investigation of depression biomarkers in pharmacologically induced immune-related depression
Source: PLoS One. 2018 Nov 29;13(11):e0208238. doi: 10.1371/journal.pone.0208238 (PMC6264814; doi:10.1371/journal.pone.0208238)
Supplement: S1 Dataset — (XLS) [file pone.0208238.s001.xls]

## Sheet: J affective disorders Metabolom
Depression	gender	age	HAMDbaseline	HAMD_1	BDI	Way_of_transmission	Type_of_Hepatitis_C	Interferon	Thyroid_stimulating_hormone	freeTyroxine_1	freeTriiodthyronine_1	Bilirubin_1	AP_1	GGT_1	AST_1	ALT_1	CHE_1	C0	C2	C3	C4	C5	C9	C14_1	C16	C18	C18_1	C18_2	Ala	Arg	Asn	Gln	Glu	Gly	Ile	Leu	Lys	Met	Orn	Phe	Pro	Ser	Thr	Trp	Tyr	Val	Creatinine	Putrescine	Sarcosine
0	1	48	1	0	0	2	1	1	3.7	11	4.6	0.5	38	18	39	40		30.2528	4.48486	0.181478	0.112024	0.429259	0.0598392	0.134526	0.0766898	0.0321834	0.119876	0.0415659	237	75.4	36.3	570	214	207	57.6	98.6	198	9.63	45.3	68.9	134	123	173	47.7	53.9	189	66.8	0.0793	4.99
0	2	59	0	0	0	1	1	1	1.36	9.8	4.2	0.53	74	30	40	44		28.9496	7.02583	0.18939	0.166411	0.0984693	0.087541	0.252529	0.124007	0.0505876	0.155331	0.0532982	284	93.1	43.8	495	271	237	62.9	116	159	16.4	61.8	61	180	111	146	40	63.5	228	84.2	0.152	8.73
0	2	29	0	0	1	2	1	1	2.15	14.5	6.1	1.08	65	38	41	52		52.0594	5.45752	0.241364	0.215003	0.386554	0.0447849	0.131503	0.125929	0.0639113	0.142697	0.0494743	322	102	38.2	478	302	212	44.1	97.8	177	14.5	53.5	56.1	315	105	117	59.8	54.5	215	76.8	0.132	6.48
0	2	43	0	2	2	1	3	1				1.58	70	35	36	44		39.8864	5.99655	0.248685	0.168431	0.247185	0.0575758	0.0892511	0.167161	0.0824514	0.211484	0.0975272	361	85.5	49.2	676	206	309	58.4	113	159	22.1	64.6	67.4	210	127	152	53.3	67	213	93	0.175	8.16
0	2	46	0	1	2	2	1	1				0.58	56	76	31	34		37.0114	7.0041	0.220014	0.186917	0.334916	0.0553368	0.10348	0.113253	0.0387035	0.15517	0.0622398	215	49.6	35.9	300	399	148	64.3	131	192	18.9	122	75.9	183	123	121	52.2	76.2	283	75.6	0.0905	7.22
0	1	37	0	2	2	2	3	2	0.92	14.9	4.4	0.77	50	14	27	20	11642	28.6007	4.54406	0.141319	0.0977374	0.0731416	0.0368514	0.0968939	0.0923885	0.0388691	0.129894	0.061539	263	72.8	39.2	528	207	315	38.4	69.8	149	15.7	51.8	53.8	224	115	156	35.7	66	165	62.8	0.193	6.85
0	2	42	0	5	2	2	3	1	0.69	12.4	4.3	0.55	63	34	24	24	7664	34.1476	3.59278	0.239896	0.12847	0.116234	0.0422742	0.116448	0.0886978	0.0379725	0.111402	0.052461	243	100	41.7	314	634	192	74.6	135	174	18.8	68.8	70.2	264	98.5	118	55.2	78.8	287	91.9	0.0989	10.3
0	1	42	4	4	3	1	2	1	0.92	15.4	3.3	0.92	72	41	91	98		30.4998	3.93727	0.165147	0.0600544	0.0935614	0.0565696	0.168258	0.102313	0.0522403	0.117191	0.072088	452	80	39.1	444	217	223	81.7	171	182	20.1	61.2	73.8	212	94.3	136	60.3	76.8	277	80.7	0.132	9.68
0	1	50	7	6	3	1	3	1	1.54	9.2	3.8	0.55	51	48	32	28	9325	29.3944	10.4148	0.187283	0.155203	0.309121	0.048862	0.160578	0.093343	0.0316568	0.113952	0.0564956	172	78.7	29.7	381	206	189	44.5	92.3	143	12.1	36.4	51.3	100	109	89.7	42.7	54.6	184	65.9	0.123	5.57
0	2	46	2	4	4	1	3	1				1.08	65	91	48	77	8658	43.5927	5.11486	0.274916	0.133124	0.132825	0.0383406	0.136308	0.173808	0.0674191	0.22159	0.105617	290	75.3	29.7	226	406	180	70	119	164	19.2	59.9	57.7	171	70.6	148	62.6	91.3	274	73.4	0.0882	10.2
0	2	23	3	6	5	2	2	2	1.55	13.6	4.3	0.78	62	28	28	38	8186	47.0281	4.28106	0.280515	0.167526	0.157599	0.0407108	0.115464	0.0886179	0.0390045	0.141447	0.0598321	325	105	43.3	521	286	257	62.4	122	237	17.2	59.6	73.6	189	120	125	57.7	72.3	246	94.4	0.163	7.44
0	2	59	0	5	5	1	2	1				0.44	85	29	37	40		30.1747	2.47912	0.212282	0.111192	0.0799236	0.0340005	0.0880757	0.0714329	0.0327437	0.0594026	0.0260354	357	106	43.7	505	275	208	54	106	170	20.2	67.6	70	249	87.6	103	56.5	77.9	218	68.9	0.189	7.92
0	2	55	2	10	5	2	1	1				0.76	66	99	73	76	9027	51.9922	4.91972	0.232365	0.152694	0.108446	0.0406075	0.125658	0.0997486	0.0336435	0.0903003	0.057505	465	84.8	29.8	296	570	175	81.1	152	161	27	63.4	109	312	100	105	65.4	78.3	294	85.8	0.0873	9.63
0	1	22	3	3	5	3	5	1	2.32	16.6	5.6	0.36	60	13	27	22		26.2297	2.19958	0.162527	0.102898	0.0865371	0.0327963	0.082484	0.0814403	0.0189958	0.0705223	0.0337443	266	78.5	46.3	334	344	196	63.2	109	187	20.2	38.9	73.6	129	87.8	182	62.2	67.3	214	62.2	0.116	6.52
0	1	58	0	1	5	2	3	2	1.98	12.3	4	0.77	91	21	44	25	3111	28.2832	5.25672	0.252752	0.163091	0.109674	0.046327	0.116631	0.0899656	0.0269061	0.145271	0.0530534	431	61.8	62	663	195	195	62.1	101	171	41.8	102	127	233	131	191	48.6	164	211	58.6	0.112	11.4
0	2	31	3	10	5	3	5	1				0.71		25	38	35		37.0914	5.43607	0.203305	0.118109	0.096896	0.027386	0.158315	0.171452	0.103252	0.242118	0.10294	245	102	41.1	516	283	246	69.9	133	146	23	46.6	96	371	106	119	58	67	227	77	0.208	7.93
0	2	36	4	4	5	3	1	2	1.82	11.7	4.3	0.36	75	27	41	23	7947	59.8551	4.75116	0.39685	0.215518	0.234739	0.061067	0.105022	0.094373	0.0319283	0.112254	0.0351384	322	65.8	44.4	416	423	228	57.6	109	157	19.8	73.7	82.5	308	89.5	194	41.5	118	236	95.3	0.184	10.1
0	1	49	1	8	6	2	3	1	1	12.5	4.9	1.06	87	69	39	30		37.8738	7.76038	0.184274	0.105704	0.291766	0.0473839	0.135371	0.116642	0.0335169	0.158862	0.0994786	223	98.8	32.4	463	439	193	57.9	110	185	17.9	76.1	68.9	156	110	132	64.3	94.3	218	55.2	0.124	6.24
0	2	54	3	3	7	1	1	2	1.21	13.5	4.8	0.43	108	128	49	38	9876	38.1662	7.89148	0.229363	0.170444	0.340203	0.0477487	0.172078	0.115452	0.0458113	0.110192	0.0510287	276	81	28.2	308	553	160	75.8	137	187	15.9	74.9	74.4	172	82.8	87.4	55.9	77.1	281	64.2	0.147	7.79
0	2	67	1	4	7	2	3	2	1.66	16.1	5.4	3.1	72	32	35	46	5594	35.4018	9.61829	0.232602	0.145045	0.133655	0.0332738	0.201041	0.159392	0.05233	0.187787	0.0840201	402	66.8	34.4	473	253	172	60.3	109	163	21	60.9	58.8	164	108	112	51.6	79.3	227	76.5	0.153	7.33
0	1	26	5	9	8	2	3	1	1.2	14.3	5.2	0.29	66	21	73	112		42.7218	4.48058	0.228375	0.17098	0.119857	0.0460285	0.0894848	0.0773054	0.0375347	0.102956	0.0435674	406	102	32.5	381	258	259	61.1	111	146	16.1	77.8	78.8	220	86.1	123	39.7	52.2	191	60.3	0.157	8.15
1	1	68	4	11	10	2	3	1	1.75	13.7	4.6	0.57	74	48	44	37	6543	31.1675	3.07678	0.160817	0.186063	0.325868	0.0374674	0.0735056	0.088669	0.0263653	0.0835245	0.0339409	311	73.9	44.2	517	198	186	52.8	96	176	16.6	74.5	75.7	146	94.5	162	51.8	92	190	45.9	0.129	5.79
1	2	45	1	16	11	1	2	2	0.6	11.9	4.5	0.68	44	61	27	25	10956	31.8771	4.09623	0.180879	0.101414	0.110056	0.0384999	0.157923	0.133838	0.0644016	0.131689	0.0652089	289	101	34.5	527	253	199	51.9	103	227	22.9	63.5	58.6	166	147	136	47.1	61.2	243	86.9	0.167	12.1
1	2	62	5	14	14	1	2	1	0.81	12	5	1.77	89	180	79	85		35.2466	6.12844	0.212174	0.118437	0.0911652	0.0408416	0.189652	0.141197	0.0433353	0.158222	0.0559307	401	79.5	30.1	221	462	193	57.3	100	112	25.3	43.3	70.7	175	117	140	54.6	101	207	81.2	0.248	9.24
1	1	25	3	11	15	3	2	1	2.21	12	3.4							38.5528	3.65077	0.157394	0.118457	0.0780123	0.0380355	0.0860131	0.0748035	0.0387641	0.0793526	0.030015	351	93.1	35.7	404	257	310	45.4	77.1	158	16.3	45	61.8	174	111	138	48.2	69.5	174	73.4	0.136	5.63
1	2	52	3	11	16	1	3	1	1.94	12	4.9	3.47	51	36	24	24		33.2981	4.92846	0.23486	0.106986	0.269882	0.0720018	0.190214	0.213882	0.0806127	0.304264	0.12915	287	39.7	30.7	432	349	176	43.4	82.1	133	11.9	98.1	62.3	278	91.9	97.2	38.6	66.4	180	95.8	0.124	12.5
1	1	25	0	14	18	2	1	1	0	16.9	9.1	0.79	77	25	22	17		24.03	4.76314	0.146852	0.166595	0.126539	0.0546645	0.165579	0.194365	0.0730368	0.251623	0.0768387	277	37.2	31.1	406	263	176	46.4	83	156	13.8	58	48.7	190	82.8	98.4	46.9	63.4	176	53.9	0.318	7.76
1	1	52	12	18	19	1	3	1				0.63	77	37	43	48	9597	37.0593	8.05776	0.135115	0.0827751	0.0819699	0.0412284	0.189472	0.130781	0.0451407	0.146221	0.043659	237	71.7	28.3	465	302	181	47.3	103	164	14.4	55.2	72.6	127	107	96	56.5	66.3	208	62.5	0.153	6.22
1	1	52	12	15	21	1	5	1				0.62	69	75	38	76		34.9237	6.51363	0.174466	0.172142	0.0988858	0.0482864	0.130604	0.0924515	0.0269215	0.0980843	0.0387322	294	98.7	47.9	443	552	284	50.8	120	223	21.5	86.2	72.1	187	133	240	54.3	97	239	70.2	0.161	7.38
1	1	55	5	22	27	1	2	1	1.33	12.4	3.6	2.03	52	24	38	28		35.2265	5.81605	0.17219	0.273974	0.0794824	0.0546357	0.148556	0.10194	0.0310689	0.146026	0.0592175	249	84.1	42.2	551	264	209	55.2	99.6	149	18.6	63	64.6	138	130	86.8	50.6	70	191	58.4	0.242	5.76
1	2	34	16	18	41	3	4	2	0.9	17.4	4.8	3.46	61	35	32	26	10976	31.4772	7.12855	0.200922	0.11102	0.424908	0.0757604	0.206479	0.162819	0.0533576	0.171739	0.0611256	240	69.5	22.9	317	421	169	60.2	121	176	11.9	51.1	71	177	83.9	135	59.8	63.3	220	83.3	0.118	6.11
[truncated: 102 more columns]
